# Supplementary material for: Myconoside and Calceolarioside E Restrain UV-Induced Skin Photoaging by Activating NRF2-Mediated Defense Mechanisms
Source: Int J Mol Sci. 2024 Feb 19;25(4):2441. doi: 10.3390/ijms25042441 (PMC10888667; doi:10.3390/ijms25042441)
Supplement: Supplementary file 1 [file ijms-25-02441-s001.zip]

Archive with 1 entries (1 files):
- ijms-2851891-supplementary.pdf
